# Supplementary material for: Evaluation of Methylation Biomarkers for Detection of Circulating Tumor DNA and Application to Colorectal Cancer
Source: Genes (Basel). 2016 Dec 15;7(12):125. doi: 10.3390/genes7120125 (PMC5192501; doi:10.3390/genes7120125)
Supplement: Supplementary file 1 [file genes-07-00125-s001.zip]

Archive with 2 entries (2 files):
- genes-147510-supplementary.pdf
- Supplementary Tables v3.xlsx
