# Supplementary material for: Evaluation of Methylation Biomarkers for Detection of Circulating Tumor DNA and Application to Colorectal Cancer
Source: Genes (Basel). 2016 Dec 15;7(12):125. doi: 10.3390/genes7120125 (PMC5192501; doi:10.3390/genes7120125)
Supplement: Supplementary file 1 [file genes-07-00125-s001.zip › Supplementary Tables v3.xlsx]

## Sheet: Table S1
Table S1. Oligonucleotide primers for conversion specific PCR assays
Amplicon	Chrom.	Strand	Start (Feb 2009 GRch37/hg19)	End (Feb 2009 GRch37/hg19)	Primer Sequence (5' - 3')	CpGs	Annealing Temperature, Extra dNTPs
BCAT(A)	12	-	25102204	25102396	GATAGTAGGGAGGTGGGTAGGAGTT	7
					AAACAAAAATACCAATATTACAAACAAATAACA
BCAT(B)	12	-	25101836	25102107	AAACAAAAATACCAATATTACAAACAAATAACA	25
					GGAGTAGTTTTAGTGTTTTTTTGTTGATGT
COL4A1	13	-	110959094	110959330	AAAGGAGGTTYGGTTTATTAATG		56oC
					CCTTCTACTCCACRAAAAACACA
EFEMP1	2	+	56150356	56150606	GGTTTTAGGTTGTTTAGGATYGGAA	13	56oC, 2X dAdT
					CAACCRACAAAACTTTACCCATAA
FGF5	4	+	81187571	81187792	GATGYGTGGTTTTGGTATGGG	17	56oC
					TTTATAACRCCAATAATCTCACTACTCC
FOXI2(A)	10	+	129535925	129536151	GGGAGAAATTAGGTTGTTTAAGGTGT	20
					CAATACCTAACTAATAACTTCCCTTTCTACAA
FOXI2(B)	10	+	129534740	129534878	GGTTTGGGAAAAGAGATGATTGTT	11
					TCTAAAATCCTCTCTCCCTCAACC
GATA2(A)	3	+	128211951	128212099	GGATGTGGAGGTAGGTAATAGATAGATTT	12
					CCTACCCCCCCTCAAAATAATAT
GATA2(B)	3	+	128210013	128210246	TGGGGATATAGAGATGTTTAGGTTTTT	7
					TACCCCTCAAAATTTATTACCAATATAAAA
GRASP	12	+	52400821	52401119	TAGGAAGTTGTAGTAGAAGGAGGAGG	35	56oC, 2X dAdT
					CRAAATCAACAAACCCTATAAAAAATC
HOXA2(A)	7	+	27142547	27142753	GGTGTTTTTTGATTTGTAAGGATTTATT	11
					AAACCTCAAACTAAAATACTTAAATAATTTATAAAATAC
HOXA2(B)	7	+	27142038	27142250	TAGGGGGAAAAGATGTTAGGTATTTAG	7
					AAACACCCTAACAACCATATTCTATAATAAAT
HOXA5	7	+	27184792	27184954	TTGGTTAGAGATGATTTGATGATGTTT	10
					TCTAAAACTCCTATACTAATATCTCTAAACTCCC
IKZF1(A)	7	+	50343737	50344037	GGAGGTTTTTGGGGGTTGAGT	44
					TACCACCCCCCAAACTTTAAAATAAC
IKZF1(B)	7	+	50343737	50344289	GTTATTTTAAAGTTTGAGGGGTGGTAGG	31
					ACTCTTCCCAACTTTCTTTCACAATAAC
IKZF1(C)	7	+	50344267	50344558	TGTGAAAGAAAGTTGGGAAGAGTTT	28
					CCCAAATTTTCCTATTAAAATTCAATTTA
IRF4(A)	6	+	391375	391653	TGGGGAGAGGGATTTTGTAAGT	35
					ACATCTCTACAATTTTAATAATTAACTAACCTCCTA
IRF4(B)	6	+	392066	392319	GGTTATAAGTTGGAAGGGATGAGTTAAT	16
					AACTCCAAACCACCCAAATATAAAAC
IRF4(C)	6	+	392343	392538	TTGGAGAGGTTTTTGTTTTTTAGGT	20
					ATAAAACCCCTATCCCTACCCAA
IRF4(D)	6	+	391533	391742	GAGGGTAGTTAAGGGAGAGGGAATTTTATTT	17
					AAATAAAAAAAAAAAACTTTATAAAACTCTCTAAAAC
	6	+	391533	391793	AAACTAAAAACAACTATAAATCCCAAAATC	20
PDX1	13	-	28503006	28503210	GAAGATTTTAAGAGGAATGGAGGGT	11	56°C, 2X dAdT
					AAAAAAAACAAAACTCCTACCAAAACTA
SDC2	8	+	97506813	97507045	AATTAATTGTATGTAGTTAAATAGGAAAGT	17	56oC
					AAAAACCCCTAAAATCACTCCCAA
SLC6A15(A)	12	-	85306749	85307011	TTGGAGAATATTTAGATGGTGTTAGGTAGTATT	12
					CCTACCCCAAAACCCATTAATACAA
SLC6A15(B)	12	-	85306749	85307011	GGTTATTAGTTATTTAGGAGTTTGGGTATTAGT	7
					CCCCACCCTAATTATACAAAAATACAA
SNCB(A)	5	+	176057898	176058024	TGGTGTAGGTTTAAGGTTGGAGGT	6
					TTTTCTATCCTATCTTCCACCACTAAAC
SNCB(B)	5	+	176057676	176057916	GTAGTTTGTTGGGAGTTGAGGGA	10
					CAACCTTAAACCTACACCACTAAACTAAA
SNCB(C)	5	-	176057018	176057199	GGATGGAAAATGGAGGGAGATT	16
					AACAAACTCACTTACACACACAAAACAC
SOX21	13		95364515	95364784	TGAGAGTTTTTTTTGGTATTTGGTAGTA	25
					RAACAAATTATCTCTAAAACACTCTAACTTCT
ZNF471	19	+	57019294	57019573	GTTTTGGGTGGTTTGGGAGTT	28
					TACCCCCTAACTTCTATAAACCTTCATA
ZSCAN18	19	-	58609531	58609743	GGATAGATTTATTTGTTGTGTAGTTATTTTAGGT	20
					AAAAACCACACTCTCTTCTAATTAACCATA

## Sheet: Table S2
Table S2. Primers, probes and amplification conditions for methylation specific PCRs
	Primer sequence 5'-3'	Amplicon Length	CHROM	STRAND	START Feb 2009 GRCh37 hg19	END Feb 2009 GRCh37 hg19	Reagents (eg Plat Taq 3mM Mg)	PCR Cycling conditions
BCAT1 MSP F1	GTTTTTTTGTTGATGTAATTCGTTAGGTC	102	12	-	25101992	25102093	Promega2xGoTaq Mix 3mM Mg SYBR/HEX	95C 2min /92C 15 sec, 65C 30 sec, 72C 30 sec ( 50 cycles)
BCAT1 MSP R1	CAATACCCGAAACGACGACG							Melt 0.06C/sec 65C- 97C
BCAT1 Probe 1	HEX-TTCGTCGCGAGAGGGTCGGTT-BHQ
COL4A2 MSP FOR 914	GGTAGTTTATTTTTATCGTCGGTTTC	168	13	-	110959997	110960164	Applied Biosystems® Amplitaq Gold,4.5mM MgCl2	95 °C 10 min, 50x (90 °C 15 sec,66 °C 40 sec, 72 °C 20 sec ),Melt 65-97°C,0.11°C/sec
COL4A2 MSP REV 916	CGAAAACCGAACTCCTCG
COL4 A2 Probe BS 1	HEX-5’CTAAACCCGTCCGCCTACCCCTC-BHQ
FGF5 23 MSP FWD 944	CGAGGTTATGTTTATTCGGTGC	130	4	+	81187783	81187912	Invitrogen Platinum Taq, 3mM MgCl2	95 °C 2min, 55x (90 °C 15 sec,64 °C 20 sec, 72 °C 20 sec )Melt 65-97°C,0.11°C/sec
FGF5 23 MSP REV 945	GACTACGTACCTCTAACTCTACCCG
FGF5 23 Probe 988	HEX-CTC+GCC+GCA+CCG-BHQ1 ‘+’ = LNA bases
GRASP:pre-amp F1	CGGATTTTCGATTCGGAAGT	111					Invitrogen Plat Taq 4mM Mg	Pre-amp with GRASP: pre-amp F1 and MSP R1 primers at 33 nM. 95C 2min /92C 15sec, 60C 30 sec, 72C 30sec (11 cycles)
GRASP MSP F1	CGGAAGTCGCGTTCGTC	98	12	+	52400886	52400973	Invitrogen Plat Taq 4mM Mg SYBR	95C 2min /92C 15sec, 64C 15 sec, 72C 20sec (3 cycles)/85C 15 sec, 64C 15 sec, 72C 20 sec (50 cycles)
GRASP MSP R1	GCGTACAACTCGTCCGCTAA							Melt 0.06C/sec 65C- 97C. Cut-off for positives Cp33 (total cycles 44).
IKZF MSP F1	GACGACGTATTTTTTTCGTGTTTC	95	7	+	50343867	50343961	Promega2xGoTaq Mix 3mM Mg SYBR	95C 2min /92C 15 sec, 64C 30 sec, 72C 30 sec ( 50 cycles)
IKZF MSP R1	GCGCACCTCTCGACCG							Melt 0.06C/sec 65C- 97C
IRF4 MSP F2	TGGGTGTTTTGGACGGTTTC	110	6	-	392036	392145	Promega 2XGoTaq Mix 2mM Mg SYBR/HEX	95C 2min /95C 15sec, 64C 15 sec, 72C 20sec (5 cycles)/86C 15 sec, 64C 30 sec, 72C 30 sec (45 cycles)
IRF4 MSP R2	CGCCTACCCTCCGCG							Melt 0.06C/sec 65C- 97C
IRF4 Probe 2	HEX-TCGTTTAGTTTGTGGCGATTTCGTCG- BHQ
PDX1 MSP FWD 971	TAGGGTCGGGTTGTTTTGTC	67	13	-	28503042	28503108	Bioline 2x SensiMix SYBR No ROX	95 °C 10min, 55x (90 °C 15 sec,64 °C 20 sec, 72 °C 20 sec )Melt 65-97°C,0.11°C/sec. Cut off for positives, Cp36.
PDX1 MSP REV 972	TAACCCTACCCAAATACGCG
SDC2 MSP F3	GCGGAGTGGAGTCGTTTTTTC	102	8	-	97506845	97506946	InvitrogenPlat Taq 3.3mM Mg SYBR	95C 2min /90C 15 sec, 62C 15 sec, 72C 20 sec ( 50 cycles)
SDC2 MSP R2	CCCTCGACGAATCTTACTACGTAATC							Melt 0.06C/sec 65C- 97C
SOX21 MSP F3	GGCGGTGTTTTTTTTTCGC	102	13	+	95364548	95364649	Roche TaqManAmpliTaq Gold 4mM Mg SYBR/HEX	95C 10min /92C 15 sec, 64C 30 sec, 72C 30 sec ( 50 cycles)
SOX21 MSP R3	GACCGCCGCTACCTACGA							Melt 0.06C/sec 65C- 97C
SOX21 Probe 1	HEX-5’TTTCGTTTGTAGTGGCGTTTGTTGGTG -BHQ
SEPT9 Fwd	AAATAATCCCATCCAACTA						as per de Vos et al. (2009)
SEPT9 Rev (DS = abasic spacer)	GATT-DS-GTTGTTTATTAGTTATTATGT
Blocker	5’GTTATTATGTTGGATTTTGTGGTTAATGTGTAG-C3
SEPT9 Probe	5’FAM-TTAACCGCGAAATCCGAC-BHQ1

## Sheet: Table S3
Table S3: Plasma assay triplicate data
	Positive out 3 replicates	BCAT1	COL4A	FGF5	GRASP	IKZF1	PDX1	SDC2	SOX21	SEPT9
Cancer	0	26	13	3	20	24	11	18	3	18
	1	10	9	5	4	6	3	10	4	5
	2	3	3	5	6	5	2	6	2	1
	3	35	19	7	14	39	4	10	11	20
	Total	74	44	20	44	74	20	44	20	44
Adenoma	0	29	27	7	38	29	15	38	8	42
	1	4	11	8	5	3	2	6	5	1
	2	0	4	0	1	1	0	0	2	1
	3	0	2	5	0	0	2	0	2	0
	Total	33	44	20	44	33	20	44	17	44
Normal	0	139	30	13	41	137	14	37	10	42
	1	5	7	5	2	7	1	7	6	2
	2	0	5	2	0	0	3	0	1	0
	3	0	3	0	1	0	2	0	3	0
	Total	144	44	20	44	144	20	44	20	44
note: IRF4 scoring was based on average pg methylated DNA > 20 pg/mL rather than by "any triplicate positive"
